# Supplementary material for: Probiotics [LGG-BB12 or RC14-GR1] versus placebo as prophylaxis for urinary tract infection in persons with spinal cord injury [ProSCIUTTU]: a randomised controlled trial
Source: Spinal Cord. 2019 Feb 27;57(7):550–61. doi: 10.1038/s41393-019-0251-y (PMC6760555; doi:10.1038/s41393-019-0251-y)
Supplement: Supplementary file 2 — Table 2- Number of participants experiencing adverse events [file 41393_2019_251_MOESM2_ESM.xls]

## Sheet: Sheet1
Supplementary Table 2 - Number of participants experiencing adverse events
Characteristics					RC14-GR1 + LGG-BB12		RC14-GR1 + placebo		LGG-BB12 + placebo		Double placebo
					n=51		n=50		n=53		n=53
Bowel adverse events
Bowel accidents					0		2		0		5
Diarrhoea					1		2		0		2
Increased frequency of bowel movement					1		1		0		4
Constipation					0		1		0		1
Colitis					0		0		0		1
Abdominal pain					0		0		0		2
Non-specific gut issues					0		0		1		0
Bloating					0		0		0		1
Urinary adverse events
Blocked catheter					0		1		1		0
Sediments in urine					0		1		0		0
Miscellaneous
Skin rash					0		0		0		1
Death (unrelated to treatment)
Biliary sepsis					1		0		0		0
Respiratory failure					0		0		0		1
